# Supplementary material for: Neoadjuvant Therapy for Extrahepatic Biliary Tract Cancer: A Propensity Score-Matched Survival Analysis
Source: J Clin Med. 2023 Apr 2;12(7):2654. doi: 10.3390/jcm12072654 (PMC10095506; doi:10.3390/jcm12072654)
Supplement: Supplementary file 1 [file jcm-12-02654-s001.zip]

Archive with 1 entries (1 files):
- jcm-2247187-supplementary.pdf
